# Supplementary material for: Genome-Wide Characterization of bZIP Transcription Factors and Their Drought-Responsive Expression in Astragalus membranaceus
Source: Int J Mol Sci. 2026 Jul 14;27(14):6275. doi: 10.3390/ijms27146275 (PMC13410196; doi:10.3390/ijms27146275)
Supplement: Supplementary file 1 [file ijms-27-06275-s001.zip]

Archive with 1 entries (1 files):
- ijms-4383784-supplementary.pdf
